# Supplementary material for: The Co-Administration of Paclitaxel with Novel Pyridine and Benzofuran Derivatives that Inhibit Tubulin Polymerisation: A Promising Anticancer Strategy
Source: Pharmaceutics. 2025 Feb 9;17(2):223. doi: 10.3390/pharmaceutics17020223 (PMC11859455; doi:10.3390/pharmaceutics17020223)
Supplement: Supplementary file 1 [file pharmaceutics-17-00223-s001.zip]

Archive with 6 entries (6 files):
- pharmaceutics-3452260-supplementary.pdf
- Video S1 control (0.2% DMSO).wmv
- Video S2 S1 (2 μM).wmv
- Video S3 PTX (1 nM).wmv
- Video S4 S1 (2 μM)_ PTX (1 nM).wmv
- Video S5 PTX (5 nM).wmv
